# Supplementary material for: In-Situ H2O2 Cleaning for Fouling Control of Manganese-Doped Ceramic Membrane through Confined Catalytic Oxidation Inside Membrane
Source: Membranes (Basel). 2021 Dec 24;12(1):21. doi: 10.3390/membranes12010021 (PMC8777854; doi:10.3390/membranes12010021)
Supplement: Supplementary file 1 [file membranes-12-00021-s001.zip]

Archive with 1 entries (1 files):
- membranes-1525629-supplementary.pdf
